# Supplementary material for: Ant queens increase their reproductive efforts after pathogen infection
Source: R Soc Open Sci. 2017 Jul 5;4(7):170547. doi: 10.1098/rsos.170547 (PMC5541571; doi:10.1098/rsos.170547)
Supplement: Raw data [file rsos170547supp1.xlsx]

## Sheet: Raw Data Egg Numbers
Colony/Days	-7	-5	-3	-1	Treatment	1	2	3	4	5	6	7	8	9	10	11	13	15	16	17	20	23	24	survival after treatment (days)	age at treatment (days)	total survival (days)
High infection
106	8	8	9	12		15	16	15	14															5	74	79
111	8	12	14	12		12	18	12	17	11														5	70	75
114	11	10	12	14		15	22	20	20	21	23													7	63	70
117	8	10	20	14		10	21	18	25	19	27													6	74	80
31	14	11	8	8		15	23	16	10															4	67	71
54	5	6	8	4		9	11	8	6	5	3	2												8	60	68
88	8	5	8	7		6	5	8	5															4	52	56
12	10	9	11	12		16	15																	2	63	65
0	5	6	4	3		3	4	3	3	3														6	41	47
24	3	4	3	4		6	6	5	5	5	5	6	3	1	1	1	3	0	0	2	1	5	3	24	67	91
Low infection
108	6	5	5	5		5	7	7	7	9	5	9	6	10	9	9	4	8	12	3	9	5	5	24	74	98
26	8	9	14	11		11	11	10	12	8	7	13	9	6	6	4	12	10	10	4	10	4	5	24	60	84
30	10	12	12	15		20	20	18	13	17	12	19	14	13	12	14	12	16	16	14	21	22		24	70	94
40	5	7	5	7		12	13	13	13	12	9	5	7	5	3	8		12	7	13	7	8	8	24	63	87
45	8	8	8	8		16	14	16	12	14	11	16	14	10	10	20	26	15	18	14	16	14	12	24	52	76
52	3	1	1	3		4	4	4	4	5	5	6	6	6	9	9	12	16	9	8	2	4	5	24	67	91
60	8	11	12	10		16	20	16	15	18	21	17	15	21	16	15	17	13	18	14	14	11	12	24	70	94
83	6	7	11	7		11	11	10	5	10	11	12	8	5	5	7	7	7	8	7	6	6	6	24	52	76
90	15	17	16	14		11	18	19	13	16	9	13	12	10	7	8	2							15	74	89
Control
3	3	2	3	4		4	4	4	4	4	4	4	4	5	4	3	6	4	2	4	3	5	4	24	63	87
6	12	12	17	15		18	19	18	16	13	16	14	10	10	12	17	6	11	13	8	12	8	9	24	74	98
7	3	4	4	2		2	2	2	3	5	3	2	1	4	1	3	0	2	2	2	2	3	2	24	63	87
Triton X
61	3	2	4	1		0	1	1	1	0	1	1	2	1	2	1	0	1	0	0				20	52	72
64	8	18	17	14		18	20	17	18	16	16	12	15	8	9	12	10	8	15	5	11		6	24	74	98
65	9	10	11	11		9	11	10	8	8	8	9	10	9	10	11	11	7	9	6				20	52	72

## Sheet: Infection Loads
Sample	Cq Mean	Cq Std. Dev	SQ Mean	SQ Std. Dev	treatment
3	31.5605	0.530644	1.67451e-06	5.55096e-07	Co
6	31.5038	0.824834	2.56479e-06	1.20747e-06	Co
7	31.5377	0.338262	2.32587e-06	5.5808e-07	Co
106	15.4825	0.0235365	0.153932	0.00257263	Met
108	30.8329	0.429881	2.77358e-06	7.66701e-07	Met
111	21.0773	0.0864112	0.00284468	0.000176289	Met
114	16.4705	0.0483134	0.0760835	0.00259948	Met
117	17.7342	0.0760463	0.0257608	0.00131528	Met
12	22.2757	0.0899608	0.0012098	7.63048e-05	Met
24	29.1738	0.0141245	1.12888e-05	1.07768e-07	Met
26	31.1181	0.57946	2.31508e-06	8.33549e-07	Met
30	31.4433	0.718732	1.88363e-06	8.01946e-07	Met
31	28.5695	0.264823	1.371e-05	2.71265e-06	Met
40	30.0596	0.184159	4.70442e-06	6.39181e-07	Met
45	30.9642	0.953176	2.80236e-06	1.51883e-06	Met
52	31.7438	0.476695	1.45836e-06	4.55359e-07	Met
54	18.3632	0.059311	0.0197161	0.000827678	Met
60	29.9608	0.163905	6.65845e-06	7.20688e-07	Met
83	31.2354	0.121025	2.02587e-06	1.70628e-07	Met
88	17.9821	0.136469	0.0259452	0.00258334	Met
90	32.1186	0.366959	1.10189e-06	3.02811e-07	Met
O	14.8386	0.111125	0.182538	0.0136761	Met
61	0	0	0	0	Tx
64	31.1006	0.391219	2.28552e-06	6.67051e-07	Tx
65	31.2432	0.572559	2.13089e-06	9.31827e-07	Tx
